# Supplementary material for: Combined dental wear and cementum analyses in ungulates reveal the seasonality of Neanderthal occupations in Covalejos Cave (Northern Iberia)
Source: Sci Rep. 2019 Oct 4;9:14335. doi: 10.1038/s41598-019-50719-7 (PMC6778078; doi:10.1038/s41598-019-50719-7)
Supplement: Supplementary file 1 — Dataset 1 [file 41598_2019_50719_MOESM1_ESM.xlsx]

## Sheet: Table S1
Table S1. Percentage of teeth suitable for dental wear analysis.
Layer	Taxa	Nº Total Sp. (Molded)	Mesowear		Microwear
			Nº Sp. Analyzed	%	Nº Sp. Analyzed	%
4	Cervus elaphus	36	12	33.33	28	77.80
	Equus ferus	-	-	-	-	-
	Bos/Bison	-	-	-	-	-
Total		36	12		28
6	Cervus elaphus	19	2	10.53	15	89.47
	Equus ferus	2	0	0	1	50
	Bos/Bison	4	0	0	4	100
Total		25	2		20
7	Cervus elaphus	39	24	61.54	34	87.18
	Equus ferus	11	7	63.64	10	90.91
	Bos/Bison	21	2	9.52	21	100
Total		71	33		65
8	Cervus elaphus	35	20	57.14	31	88.57
	Equus ferus	33	14	42.43	30	90.91
	Bos/Bison	14	1	7.14	11	78.57
Total		82	35		72
9	Cervus elaphus	8	1	12.5	8	100
	Equus ferus	3	1	33.33	2	66.67
	Bos/Bison	-	-	-	-	-
Total		11	2		10
Total sequence		225	84		195
Abbreviations: Nº Total Sp.: number of molded specimens; Nº Sp. Analyzed: number os specimens analyzed; % = percentage of teeth providing dental wear results (meso- and microwear).

## Sheet: Table S2
Table S2. Meso- and Microwear Data
Year excavation	Layer	Square/KB	Number	Taxa	Tooth	Side	Mold#	MWS	NP	NS	LP	G	SWS	XS	Observations
2003	4	H5	-	Cervus elaphus	m2	R	1		21	16	1	0	1	0	Mandible
2002	4	H5	-	Cervus elaphus	m3	R	245	2	32	17	1	0	1	1	Broken Root; Isotope analysis sample
2002	4	H5	-	Cervus elaphus	m3	R	246	3	23.5	16.5	1	0	1	1	Isotope analysis sample
2002	4	H5	-	Cervus elaphus	m1+m2	L	247		23.5	16	1	0	1	0	Mandible; Isotope analysis sample
2002	4	H5	Talla 2	Cervus elaphus	m2	R	248	2	31.5	16.5	1	0	1	1
2002	4	H5	Talla 2	Cervus elaphus	m2	L	249		22	17	1	0	1	1
2002	4	H5	Talla 2	Cervus elaphus	m1	L	250								Crown and root partially broken.
2002	4	H5	Talla 2	Cervus elaphus	m1	L	251		Discarded						Crown and root partially broken.
2002	4	H5	Talla 2	Cervus elaphus	m		252		Discarded						Bucal fragment
2002	4	H5	Talla 2	Cervus elaphus	m2	L	253		33.5	20.5	1	0	1	1	Young adult.
2002	4	H5	Talla 2	Cervus elaphus	M2	L	254	2	22.5	17.5	1	0	0	0	Young adult; Broken root.
2002	4	H5	Talla 2	Cervus elaphus	M2	R	255	2	26.5	16.5	1	0	1	0	Broken root.
2002	4	H5	Talla 2	Cervus elaphus	p3+p4	R	257								Mandible
2002	4	H5	Talla 2	Cervus elaphus	M2	L	258	2	31.5	15	1	0	1	0	Broken root.
2002	4	H5	Talla 2	Cervus elaphus	M1	L	259								Young adult; Broken root.
2002	4	H5	Talla 2	Cervus elaphus	M2	L	260	2	Discarded						Young adult; Broken root.
2002	4	H5	Talla 2	Cervus elaphus	M2	L	261		22.5	16.5	1	0	1	1	Broken root.
2002	4	H5	Talla 1	Cervus elaphus	M1	R	262		35.5	17	1	0	1	0
2002	4	H5	Talla 1	Cervus elaphus	M1	R	263		21	17	0	0	1	1	Crown and root partially broken.
2002	4	H5	Talla 1	Cervus elaphus	m	L	264		23	14	1	0	1	0	Crown and root partially broken. Fragmented distal lobe.
2002	4	H5	Talla 1	Cervus elaphus	m	L	265								Fragment
2002	4	H5	Talla 1	Cervus elaphus	M1	R	266		27	19	1	0	1	1	Crown and root partially broken.
2002	4	H5	Talla 1	Cervus elaphus	M1	L	267		22	18.5	1	0	1	1	Heavy wear .
2002	4	H5	Talla 1	Cervus elaphus	p4+m1	R	268		25.5	15.5	1	0	1	0	Mandible
2002	4	H5	Talla 1	Cervus elaphus	M2	R	269		29	15.5	1	0	1	0	Crown and root partially broken.
2002	4	H5	Talla 1	Cervus elaphus	M1	L	270		30	17	1	0	1	0	Crown and root partially broken.
2002	4	H5	Talla 1	Cervus elaphus	M		271								Crown and root partially broken.
2002	4	H5	Talla 1	Cervus elaphus	m3	L	272								Missing mesial lobe
2002	4	H5	Talla 1	Cervus elaphus	M2	L	273	3	Discarded						Broken root.
2002	4	H5	Talla 1	Cervus elaphus	M2	L	274		28.5	16	1	0	1	0	Young adult; Broken root.
2002	4	H5	Talla 1	Cervus elaphus	m3	R	275								Broken crown.
2002	4	H5	Talla 1	Cervus elaphus	M1	R	276		26.5	19.5	0	0	1	1	Crown and root partially broken.
2002	4	H5	Talla 1	Cervus elaphus	M2	L	277	2	27	14.5	1	0	1	0	Broken root.
2002	4	H5	Talla 1	Cervus elaphus	m1/2	L	278		24.5	21	1	0	0	1	Heavy wear .
2002	4	H5	Talla 2	Cervus elaphus	P2	R	279
2002	4	H5	Talla 2	Cervus elaphus	m3	L	280								Crown and root partially broken. Only central lobe.
2002	4	H5	Talla 2	Cervus elaphus	M1	R	281		Discarded						Crown and root partially broken.
2002	4	H5	Talla 2	Cervus elaphus	M1	L	282		Discarded						Crown and root partially broken.
2002	4	H5	Talla 2	Cervus elaphus	M1	R	283	3	16.5	15	0	0	1	0	Crown and root partially broken.
2002	4	H5	Talla 1	Cervus elaphus	m	R	284								Crown and root partially broken.
2002	4	H5	Talla 1	Cervus elaphus	P3	L	285								Broken root.
2002	4	H5	Talla d	Cervus elaphus	M1	L	286		Discarded						Broken root. Heavy wear .
2002	4	H5	Talla 2	Cervus elaphus	M2	R	287	2	26.5	17	1	0	1	1	Broken root.
2002	4	H5	Talla 1*2	Cervus elaphus	P3	L	288		23.5	19	1	0	1	1	Broken root.
2002	4	H5	Talla 2	Cervus elaphus	P4	R	289								Broken root.
2002	4	H5	Talla 2	Cervus elaphus	M1	L	290		23.5	16.5	1	0	1	0	Crown and root partially broken.
1999	4	I4	-	Cervus elaphus	M1	L	294	3	23.5	16.5	1	0	1	0	Mandible
1998	6	K4	-	Cervus elaphus	m1	L	66		17.5	17	1	0	1	0
1998	6	K4	-	Cervus elaphus	m2	L	67								Broken crown. Young adult.
1998	6	K4	-	Cervus elaphus	m2	R	68		21	15.5	1	0	1	0	Broken root. No reassembly with Nº67
1998	6	K4	-	Cervus elaphus	m3	L	69	2							Broken root.
1998	6	K4	-	Cervus elaphus	P2	R	70		26.5	15.5	1	0	1	0
1998	6	K4	-	Cervus elaphus	m1	R	71
1998	6	K4	-	Cervus elaphus	m1	L	72		21.5	15.5	1	0	1	1	Broken root.
1998	6	K4	-	Cervus elaphus	m1	L	73		21.5	14.5	1	0	0	0	Heavy wear .
1998	6	K4	-	Cervus elaphus	m2	L	74		16.5	15	1	0	1	0	Browen crown and root.
1998	6	K4	-	Cervus elaphus	P4	L	75		19	16	0	0	0	0
1998	6	K4	-	Cervus elaphus	P/M		76		26.5	13	1	0	1	0	Browen crown and root.
1998	6	K4	-	Cervus elaphus	P2	L	77		26.5	17.5	1	0	1	1	Broken root.
1998	6	K4	-	Cervus elaphus	p4	L	79		21	17.5	1	0	1	1
1998	6	K4	-	Cervus elaphus	p4	L	80
1998	6	K4	-	Cervus elaphus	P2	R	81		26.5	17.5	1	0	1	1
1998	6	K4	-	Cervus elaphus	m3	L	82								Broken crown and root. Only central lobe.
1998	6	K4	-	Cervus elaphus	P4	R	240		19.5	15.5	1	0	0	1	Broken root.
2002	6	I5	-	Cervus elaphus	m3	R	243		19.5	13	1	0	0	0	Broken root. Absence mesial lobe.
2002	6	I5	-	Cervus elaphus	P4	R	244		21.5	15.5	1	0	1	1	Broken root.
1998	6	J4	-	Cervus elaphus	m3	L	345	4	23	18.5	1	0	1	1	Broken root.
1998	7	J4	-	Cervus elaphus	P2	L	92								Broken root.
1998	7	J4	-	Cervus elaphus	P4	R	93								Crown and root partially broken.
1998	7	J4	-	Cervus elaphus	M3	R	94								Crown and root partially broken.
1998	7	J4	-	Cervus elaphus	M2	R	95		20.5	18	1	0	1	1	Broken root.
1998	7	J4	-	Cervus elaphus	M1	L	96								-
1998	7	J4	-	Cervus elaphus	m3	R	97								Mandible.
1998	7	J4	-	Cervus elaphus	p2+p3	R	98								Mandible.
1998	7	J4	-	Cervus elaphus	M2	R	99								-
1998	7	J4	-	Cervus elaphus	M2	R	100		17	15.5	1	0	0	0	Crown and root partially broken.
1998	7	J4	-	Cervus elaphus	P3	R	101								Mandible.
1998	7	J4	-	Cervus elaphus	P2	R	102								Broken root.
1998	7	J4	-	Cervus elaphus	P2	L	103								Broken root.
1998	7	J4	-	Cervus elaphus	m3	R	104								RR/CR Aus. Lóbulo distal
1998	7	J4	-	Cervus elaphus	P3	R	105								Broken root.
1998	7	J4	-	Cervus elaphus	P3	L	106								Broken root.
1998	7	J4	-	Cervus elaphus	P3	R	107								-
1998	7	J4	-	Cervus elaphus	P4	L	108								Broken root.
1998	7	J4	-	Cervus elaphus	P3	L	109								Broken root.
1998	7	J4	-	Cervus elaphus	M1	R	110								Crown and root partially broken.
1998	7	J4	-	Cervus elaphus	m3	L	111								Crown and root partially broken.
1998	7	J4	-	Cervus elaphus	M1	R	115								Crown and root partially broken.
1998	7	J4	-	Cervus elaphus	M2	L	116	3	25	15.5	1	0	0	1	-
1998	7	J4	-	Cervus elaphus	M1	R	117	4	23.5	18	1	0	1	0	-
1998	7	J4	-	Cervus elaphus	P4	L	118								-
1998	7	J4	-	Cervus elaphus	M1	R	119		22	18.5	1	0	1	1	-
1998	7	J4	-	Cervus elaphus	M2	L	120		31.5	18	1	1	1	1	Broken root.
1998	7	J4	-	Cervus elaphus	M1	R	121								Crown and root partially broken.
1998	7	J4	-	Cervus elaphus	M2	L	123	2	23.5	18.5	1	0	0	0	-
1998	7	J4	-	Cervus elaphus	M1	R	124								-
1998	7	J4	-	Cervus elaphus	M2	R	125	1	23	16	1	0	0	0	-
1998	7	J4	-	Cervus elaphus	M2	R	126		28	15.5	1	0	0	0	Broken crown.
1998	7	J4	-	Cervus elaphus	M1	L	127								Crown and root partially broken.
1998	7	J4	-	Cervus elaphus	M	R	128	6							Heavy wear .
1998	7	J4	-	Cervus elaphus	M1	R	129	2							Broken root.
1998	7	J4	-	Cervus elaphus	M1	R	130		24	15.5	1	0	1	1	Crown and root partially broken.
1998	7	J4	-	Cervus elaphus	M1	L	131								Crown and root partially broken.
1998	7	J4	-	Cervus elaphus	M1	L	132								Crown and root partially broken.
1998	7	J4	-	Cervus elaphus	M1	R	133								Crown and root partially broken.
1998	7	J4	-870	Cervus elaphus	P2	L	136								Mandible.
1998	7	J4	-	Cervus elaphus	m	L	156								Broken crown.
1998	7	J4	-	Cervus elaphus	M2	R	157		23	19.5	1	0	1	1	Crown and root partially broken.
1998	7	J4	-	Cervus elaphus	M2	R	158		32.5	15.5	1	1	1	0	-
1998	7	J4	-	Cervus elaphus	m3	R	159		25	16	1	1	1	0	Crown and root partially broken.
1998	7	J4	-	Cervus elaphus	m3	L	160								Crown and root partially broken.
1998	7	J4	-	Cervus elaphus	m3	R	161								Crown and root partially broken. Only distal lobe.
1998	7	J4	-	Cervus elaphus	P4	L	162								-
1998	7	J4	-	Cervus elaphus	P2	L	163								-
1998	7	J4	-	Cervus elaphus	M1	R	164								Broken crown.
1998	7	J4	-	Cervus elaphus	m	L	165								Crown and root partially broken. Absence distal lobe.
1998	7	J4	-	Cervus elaphus	m	L	166								Broken crown. Heavy wear .
1998	7	J4	-	Cervus elaphus	P4	L	167								-
1998	7	J4	-	Cervus elaphus	M1	R	168		26	22.5	1	0	1	1	Broken crown. Heavy wear .
1998	7	J4	-	Cervus elaphus	M1	L	169								Crown and root partially broken.
1998	7	J4	-	Cervus elaphus	P4	R	170								-
1998	7	J4	-	Cervus elaphus	M1	R	171	2	25	13	1	0	0	0	Broken root.
1998	7	J4	-	Cervus elaphus	M1	L	172								Mandible.
1998	7	J4	-	Cervus elaphus	m	L	173								Root partially broken. Absence distal lobe.
1998	7	K4	-	Cervus elaphus	m		175								Fragment.
1998	7	K4	-	Cervus elaphus	m	L	177		22	15	1	0	1	1	Crown and root partially broken.
1998	7	K4	-	Cervus elaphus	M2	R	178	2	25.5	15	1	0	0	0	-
1998	7	K4	-	Cervus elaphus	P		180								No identify.
1998	7	K4	-	Cervus elaphus	M1	R	183	3	26	18.5	1	1	1	0	Broken root.
1998	7	K4	-	Cervus elaphus	P2	L	185								-
1998	7	K4	-	Cervus elaphus	P3	L	186								-
1998	7	K4	-	Cervus elaphus	P2	L	187								-
1998	7	K4	-	Cervus elaphus	M2	L	188		27	19	1	0	1	0	Crown and root partially broken.
1998	7	K4	-	Cervus elaphus	M2	R	189	2	23	14.5	1	0	0	0	Broken root.
1998	7	K4	-	Cervus elaphus	P3	L	190								-
1998	7	K4	-	Cervus elaphus	m	L	191								Crown and root partially broken. Only mesial lobe.
1998	7	K4	-	Cervus elaphus	p3	R	193								Mandible.
1998	7	K4	-	Cervus elaphus	M1	R	194	2							Broken root.
1998	7	K4	-	Cervus elaphus	M2	L	196	2							-
1998	7	K4	-	Cervus elaphus	M2	R	197	2	32	17	1	0	1	0	-
1998	7	K4	-	Cervus elaphus	M1	L	198								Broken crown.
1998	7	K4	-	Cervus elaphus	M1	R	199								Crown and root partially broken.
1998	7	K4	-	Cervus elaphus	M1	R	200	2							Mandible.
1998	7	K4	-	Cervus elaphus	M		201								Fragment.
1998	7	K4	-	Cervus elaphus	m1	R	202		26.5	22	1	0	1	0	Broken root.
1998	7	K4	-	Cervus elaphus	m	L	203								Fragment.
1998	7	K4	-	Cervus elaphus	m	L	204								Fragment.
1998	7	K4	-	Cervus elaphus	m		205								Fragment.
1998	7	K4	-	Cervus elaphus	M2	R	206	1	21.5	17	1	0	1	0	Broken root.
1998	7	K4	-	Cervus elaphus	m1	L	207								Heavy wear .
1998	7	K4	-	Cervus elaphus	P3	R	208								-
1998	7	K4	-	Cervus elaphus	P4	L	209								-
1998	7	K4	-748	Cervus elaphus	m1	L	210								Broken crown.
1998	7	K4	-	Cervus elaphus	M2	R	211		26.5	19	1	0	1	1	Broken root.
1998	7	K4	-	Cervus elaphus	M2	R	212		26.5	17.5	1	0	1	1	Crown and root partially broken.
1998	7	K4	-	Cervus elaphus	M2	R	213								Crown and root partially broken.
1998	7	K4	-	Cervus elaphus	M2	R	214								Crown and root partially broken.
1998	7	K4	-	Cervus elaphus	M2	L	215	2	32	17	1	1	1	0	Broken root.
1998	7	K4	-	Cervus elaphus	m1	L	216								Crown and root partially broken.
1998	7	K4	-	Cervus elaphus	m	R	217								Fragment.
1998	7	K4	-	Cervus elaphus	m3	L	218								Root partially broken. Absence distal lobe.
1998	7	K4	-	Cervus elaphus	m2	L	219	2	31.5	19	1	0	0	1	Broken root.
1998	7	K4	-	Cervus elaphus	m3	R	220								Broken root.
1998	7	K4	-	Cervus elaphus	m3	R	221								Broken root.
1998	7	K4	-	Cervus elaphus	m3	L	222	4							-
1998	7	K4	-	Cervus elaphus	m3	L	223								-
1998	7	K4	-	Cervus elaphus	m3	L	224								-
1998	7	K4	-	Cervus elaphus	m3	L	225								Mandible.
1998	7	K4	-	Cervus elaphus	m3	R	227								Crown and root partially broken.
1998	7	K4	-	Cervus elaphus	m	R	241								Crown and root partially broken.
1998	7	J4	-	Cervus elaphus	M1	L	316	2							Broken root.
1998	7	J4	-	Cervus elaphus	m3	R	317		23	18.5	1	0	1	1	Broken root.
1998	7	J4	-	Cervus elaphus	M2	R	318	2	29	16.5	1	0	0	0	Broken root.
1998	7	J4	-	Cervus elaphus	m1	L	319								Crown and root partially broken.
1998	7	J4	-	Cervus elaphus	m1	R	320								Broken crown. Heavy wear .
1998	7	J4	-	Cervus elaphus	m1	R	321	3							-
1998	7	J4	-	Cervus elaphus	m3	R	322								Crown and root partially broken. Absence of mesial lobe.
1998	7	J4	-	Cervus elaphus	m1	L	323								Broken root.
1998	7	J4	-	Cervus elaphus	m2	R	324		27	18.5	1	0	1	0	Crown and root partially broken.
1998	7	J4	-	Cervus elaphus	m	L	328		20	17.5	1	0	1	1	Crown and root partially broken.
1998	7	J4	-	Cervus elaphus	m1	L	329								Crown and root partially broken.
1998	7	J4	-	Cervus elaphus	m1	L	330								Broken crown.
1998	7	J4	-	Cervus elaphus	m		331								Crown and root partially broken. Heavy wear
1998	7	J4	-	Cervus elaphus	dp4	R	332								Broken root.
1998	7	J4	-	Cervus elaphus	dp4	R	333								Broken root. Infant.
1998	7	J4	-	Cervus elaphus	m1	L	334								Broken root. Young adult.
1998	7	J4	-	Cervus elaphus	m2	L	335	2	27	17	1	0	0	1	Broken root.
1998	7	J4	-	Cervus elaphus	m2	L	336		26	18.5	1	0	1	1	Crown and root partially broken.
1998	7	J4	-	Cervus elaphus	m3	L	337								Broken crown.
1998	7	J4	-	Cervus elaphus	m3	L	338								Crown and root partially broken.
1998	7	J4	-	Cervus elaphus	m3	R	339	2							Broken root.
1998	7	J4	-	Cervus elaphus	M1	L	341	1							Broken root.
1998	7	J4	-	Cervus elaphus	M3	L	342								Crown and root partially broken.
1998	7	J4	-	Cervus elaphus	M2	R	343		32.5	17.5	1	0	1	1	Crown and root partially broken.
1999	8	K5	Talla 12	Cervus elaphus	m3	R	2		22.5	14	1	0	1	0	Mandible.
1999	8	K5	Talla 12	Cervus elaphus	m2+m3	L	3	3	25	19	1	0	1	0	Mandible.
1999	8	K5	Talla 12	Cervus elaphus	Premo sup		4								Fragmented.
1999	8	K5	Talla 12	Cervus elaphus	P2	R	5								Medium wear .
1999	8	K5	Talla 12	Cervus elaphus	M2	R	6	2	23	19	1	0	1	1
1999	8	K5	Talla 12	Cervus elaphus	m	R	10								Absence lobe.
1999	8	K5	Talla 12	Cervus elaphus	p2	L	11								-
1999	8	K5	Talla 13	Cervus elaphus	m1	L	15								Lingual zone fragmented.
1999	8	K5	Talla 13	Cervus elaphus	M1	R	16		23	21.5	1	0	0	1	Fragmented lobe.
1999	8	K5	Talla 13	Cervus elaphus	m	L	17								Absence lobe.
1999	8	K5	Talla 13	Cervus elaphus	P3	R	18
1999	8	K5	Talla 13	Cervus elaphus	m	L	19								Absence lobe. Heavy wear .
1999	8	K5	Talla 13(379)	Cervus elaphus	M1	L	20	2	32	19	1	0	1	0	-
1998	8	K5	Talla 1(259)	Cervus elaphus	p3	R	21								-
1998	8	K5	Talla 1(184)	Cervus elaphus	p4	R	22								No reassembly with Nº21; two different individuals.
1998	8	K5	Talla 1	Cervus elaphus	M1	R	23	4	19.5	14.5	1	0	1	0
1998	8	K5	Talla 1(185)	Cervus elaphus	M1	R	26		21.5	15.5	1	0	1	0	Distal lobe slightly fragmented.
1998	8	K5	Talla 1	Cervus elaphus	M2	R	27		26	19	1	0	1	1	Root fragmented.
1998	8	K5	Talla 1	Cervus elaphus	M2	R	28								Broken crown. Root absence.
1998	8	K5	Talla 1	Cervus elaphus	p3	R	30								Root fragmented.
1998	8	K5	Talla 2	Cervus elaphus	P4	L	32								-
1998	8	K5	Talla 6(351)	Cervus elaphus	p3	L	36								-
1998	8	K5	Talla 5	Cervus elaphus	m	R	42								Root absence. Absence distal lobe.
1998	8	K5	Talla 5	Cervus elaphus	M1	R	43		17	15	1	0	1	0	Crown and root partially broken.
1999	8	K5	Talla 0	Cervus elaphus	M1	R	47	2	28.5	18	1	0	1	0	-
1999	8	K5	Talla 4	Cervus elaphus	M1	L	48	2							Broken root. Medium wear .
1998	8	K5	Talla 4	Cervus elaphus	p2+p3	R	49								Mandible.
1998	8	K5	Talla 3	Cervus elaphus	P3	R	54								-
1998	8	K4	-	Cervus elaphus	M2	R	56								Crown and root partially broken.
1998	8	K4	-	Cervus elaphus	m3	L	58		22.5	15	1	0	1	0	Crown and root partially broken.
1998	8	K4	-	Cervus elaphus	m2	R	59								Broken root.
1998	8	K4	-	Cervus elaphus	m	R	60								Mandible. Heavy wear .
1998	8	K4	-	Cervus elaphus	m2	L	61		25.5	21	1	0	1	0	Crown and root partially broken.
1998	8	K4	-	Cervus elaphus	P3	R	62								-
1998	8	K4	-	Cervus elaphus	P4	R	63								Broken root.
1998	8	K4	-	Cervus elaphus	M1	R	64	2							Broken root.
1999	8	K5	Talla 9	Cervus elaphus	M2	R	85	2	20	17	1	0	1	0	Broken root.
1999	8	K5	Talla 9(3455)	Cervus elaphus	M2	R	86	2	13	17.5	1	0	1	0	Broken root.
1999	8	K5	Talla 9	Cervus elaphus	M2	R	88		14	14.5	1	0	1	0	Very damaged root.
1999	8	K5	Talla 9	Cervus elaphus	M1	R	91		23.5	16	1	0	1	0	Crown and root partially broken.
1998	8	L5	Talla 0	Cervus elaphus	p4	R	292								Infantil
1998	8	L5	Talla 0	Cervus elaphus	M		293								Heavy wear .
1998	8	L5	-	Cervus elaphus	m1	L	298								Crown and root partially broken.
1998	8	L5	Talla 0	Cervus elaphus	M	R	299								Crown and root partially broken.
1998	8	L5	-	Cervus elaphus	m1	L	300								Crown and root partially broken. Mandible.
1998	8	L5	-	Cervus elaphus	m	R	301								Crown and root partially broken. Absence of distal lobe.
1999	8	L5	Talla 3	Cervus elaphus	m1+m2	R	302	2	16	16.5	1	0	1	0	Mandible.
1999	8	L5	Talla 3	Cervus elaphus	m1	L	304		23	17.5	1	0	1	1	Crown and root partially broken.
1998	8	K5	Talla 10(205)	Cervus elaphus	M2	R	311	4	21.5	17	1	0	1	0	Broken root. Heavy wear.
1999	8	K5	Talla 10	Cervus elaphus	M1	L	313		20	17.5	1	0	1	1	Crown and root partially broken. Heavy wear.
1999	8	K5	Talla 10	Cervus elaphus	M1	R	314	2							Broken root.
1999	8	K5	Talla 11	Cervus elaphus	m3	L	348	2	23	20.5	1	0	0	0	Mandible.
1999	8	K5	Talla 14	Cervus elaphus	M1	R	349	3	18.5	19	1	0	1	1
1999	8	K5	Talla 14	Cervus elaphus	M1	L	350		26	16.5	1	0	1	0	Crown and root partially broken. High concretion.
1999	8	K5	Talla 14	Cervus elaphus	M1	R	351		21.5	15	1	0	1	0	Crown and root partially broken.
1999	8	K5	Talla 14	Cervus elaphus	M1	R	352								Crown and root partially broken. Mandible. Heavy wear.
1999	8	K5	Talla 14	Cervus elaphus	M1	L	353		19.5	16	1	0	1	0	Crown and root partially broken. Mandible.
1999	8	K5	Talla 14	Cervus elaphus	M1	L	354		21	14.5	1	0	1	0	Crown and root partially broken. Mandible. Heavy wear.
1999	8	K5	Talla 14	Cervus elaphus	M2	R	355								Crown and root partially broken. Mandible.
1999	8	K5	Talla 14	Cervus elaphus	M1	L	356		20	16.5	1	0	1	0	Crown and root partially broken.
1999	8	K5	Talla 14	Cervus elaphus	M1	R	357	2
1999	8	K5	Talla 14	Cervus elaphus	M1	L	358	3	17.5	15.5	1	0	1	0	Broken root. Mandible.
1999	8	K5	Talla 14	Cervus elaphus	M1	L	359	3							Mandible.
1999	8	K5	Talla 14	Cervus elaphus	m1+m2	L	360	4	22	18.5	1	0	1	1	Mandible.
1999	8	K5	Talla 14	Cervus elaphus	P3+4+M1	L	361		24.5	16.5	1	0	1	0	Crown and root partially broken. Mandible.
1999	8	K5	Talla 14	Cervus elaphus	M1+M2	R	362	2							Mandible.
1999	8	K5	Talla 14	Cervus elaphus	P2+3+4+M1	L	363	5	26	20	1	0	1	1	Mandible. Heavy wear.
1999	9	K5	Talla 15	Cervus elaphus	m1	R	228		27	19.5	1	0	1	1	Crown and root partially broken.
1999	9	K5	Talla 15	Cervus elaphus	M2	R	229		22	16.5	1	0	0	0	Crown and root partially broken.
1999	9	K5	Talla 13	Cervus elaphus	m3	L	230		23.5	20	1	0	1	1	Crown and root partially broken.
1999	9	K5	Talla 15	Cervus elaphus	m3	L	234		23.5	15	1	0	0	0	Crown and root partially broken.
1999	9	K5	Talla 15	Cervus elaphus	m2	L	235		22.5	14.5	1	0	1	0	Mandible.
1999	9	K5	Talla 15	Cervus elaphus	m	L	236		26.5	19.5	1	0	1	1	Crown and root partially broken.
1998	9	K5	Talla 13	Cervus elaphus	m1	L	238		20	15	1	0	0	1	Crown and root partially broken.
1999	9	K5	Talla 13	Cervus elaphus	m1*+m2	R	239	1	24.5	16.5	1	0	1	0
1998	6	K4	-	Equus ferus	p/m	R	65	-	Discarded	-	-	-	-	-	Broken. Heavy wear rate. Concrecionated.
2002	6	I5	-	Equus ferus	p2	R	242	-	25.5	12	-	-	-	-	Broken root.
1998	7	J4	-	Equus ferus	dp		122		31.5	20	1	0	1	1	Crown and root partially broken.
1998	7	J4	-	Equus ferus	p/m	R	134		28	20.5	1	0	1	1	Crown and root partially broken.
1998	7	J4	-	Equus ferus	p2	L	135	6	Discarded						Heavy wear.
1998	7	J4	-	Equus ferus	m1	R	137	4	19.5	19	1	0	1	0	Broken root.
1998	7	J4	-	Equus ferus	p/m	L	138	5	29	19	1	0	1	1	Broken root. Heavy wear.
1998	7	J4	-	Equus ferus	p/m	R	139		32.5	26.5	1	0	1	1	Young.
1998	7	J4	-	Equus ferus	p4	R	141	5	30.5	17.5	1	0	1	1	Broken root.
1998	7	J4	-	Equus ferus	p4	R	142		31	26	1	0	1	1	Crown and root partially broken.
1998	7	J4	-	Equus ferus	m1	L	143	5	28.5	20	1	0	1	1	Broken root.
1998	7	J4	-	Equus ferus	m1	R	145	6	23	28.5	1	0	1	1	Broken root.
1998	7	J4	-	Equus ferus	p2	L	325	6	21	21	1	0	1	1	Crown and root partially broken.
1998	8	K5	Talla 12(4002)	Equus ferus	P2	R	7	5	24	20	1	0	1	1
1999	8	K5	Talla 12	Equus ferus	m1	L	8	5	24	20	1	0	2	1
1998	8	K5	Talla 12	Equus ferus	P/M	L	9	3	20.5	18.5	1	0	1	0
1992	8	K5	Talla 12(375)	Equus ferus	m1/2	R	13		26.5	21	1	0	2	1	Heavy wear.
1992	8	K5	Talla 12	Equus ferus	P/M	R	14		22.5	19.5	1	0	1	1	Fragmented.
1998	8	K5	Talla 1	Equus ferus	m3	R	24		25.5	17	1	0	2	0	Heavy wear.
1998	8	K5	Talla 1	Equus ferus	M	L	25		22.5	20.5	1	0	1	1	Heavy wear.
1998	8	K5	Talla 1	Equus ferus	m1/2	R	29		18.5	24	1	0	1	1	Heavy wear.
1998	8	K5	Talla 1(7)	Equus ferus	p/m	L	31		28	23	1	0	1	1
1998	8	K5	Talla 2	Equus ferus	p2	R	33	5	Discarded						Discarded for microwear analysis
1998	8	K5	Talla 6	Equus ferus	M1/2	L	37		31	22.5	1	0	1	0	Broken root. Heavy wear.
1998	8	K5	Talla 6	Equus ferus	M1/2	L	38		Discarded						Discarded for microwear analysis
1998	8	K5	Talla 5	Equus ferus	M3	L	41	5	25	25	1	0	2	0
1999	8	K5	Talla 0	Equus ferus	M1	L	44		19	19.5	1	0	1	0
1999	8	K5	Talla 0	Equus ferus	m	R	46	4	27	21.5	1	0	1	1	Heavy wear.
1998	8	K5	Talla 3	Equus ferus	M	R	53		24	19	1	0	1	1	Broken root. Heavy wear.
1999	8	K5	Talla 9	Equus ferus	P2	R	89		21.5	22.5	1	0	1	1	Crown and root partially broken.
1999	8	K5	Talla 9	Equus ferus	M	L	90		21.5	16	1	0	1	1	Broken root. Heavy wear.
1998	8	L5	-	Equus ferus	p4	R	295		Discarded
1998	8	L5	-	Equus ferus	p/m	R	296		24.5	23	1	0	1	1	Heavy wear.
1998	8	L5	-	Equus ferus	m1	L	297		29.5	24	1	0	0	1
1999	8	L5	Talla 3	Equus ferus	m1/2	R	303		29	21	1	0	1	0
1999	8	L5	Talla 3	Equus ferus	m1	R	305	3	25	23	1	0	1	1	Mandible.
1999	8	L5	Talla 5	Equus ferus	p3	R	306	5	22.5	23.5	1	0	1	1
1999	8	L5	Talla 5	Equus ferus	p4	R	307		23.5	22	0	0	1	0	Heavy wear.
1999	8	K5	Talla 11	Equus ferus	m3	R	308		26	19	1	0	2	0	Crown and root partially broken.
1999	8	K5	Talla 11	Equus ferus	m1	L	309	3	25.5	24.5	1	0	0	1	Broken root.
1999	8	K5	Talla 10	Equus ferus	p2	R	310	5	25.5	21	0	0	1	1	Broken root. Heavy wear.
1998	8	K5	Talla 10	Equus ferus	M	R	312	5	27.5	21.5	1	0	1	1	Heavy wear.
1999	8	K5	Talla 14	Equus ferus	p4	R	365	4	24	24	1	0	1	1	Broken root.
1999	8	K5	Talla 14	Equus ferus	m	L	366	5	20.5	23	1	0	2	1	Broken root.
1999	8	K5	Talla 14	Equus ferus	p2	L	367		21.5	21	1	0	1	0	Broken root. Heavy wear.
1999	8	K5	Talla 14	Equus ferus	m1	L	368	4	19.5	18.5	1	0	1	1	Broken root.
1999	9	K5	Talla 13	Equus ferus	p4	L	232	-	30	27	1	0	1	1	Heavy wear .
1999	9	K5	Talla 15	Equus ferus	p/m		233	-	Discarded						Crown and root partially broken. Concrecionated.
1998	9	K5	Talla 13	Equus ferus	p4	L	237	5	28.5	23.5	1	0	1	1	Broken root.
1999	6	K4	-	Bos/Bison	m1 izq		112		14	23	1	0	1	1	Crown and root partially broken.
1999	6	K4	-	Bos/Bison	m2 izq		113		13	21.5	1	0	1	1	Crown and root partially broken. No reassembly with Nº112
1999	6	K4	-	Bos/Bison	m1 izq		114		13.5	19	1	0	1	0
1998	6	J4	-	Bos/Bison	m1 izq		346		15	21.5	1	0	1	1	Crown and root partially broken.
1998	7	J4	-	Bos/Bison	m2 izq		146		27	23	1	0	1	1
1998	7	J4	-	Bos/Bison	m1 der		147		29.5	19.5	0	0	1	1	Crown and root partially broken.
1998	7	J4	-	Bos/Bison	p3 der		148		25.5	22.5	1	0	1	0	Broken root.
1998	7	J4	-	Bos/Bison	p4 izq		149		27.5	17	1	0	2	1	Crown and root partially broken.
1998	7	J4	-	Bos/Bison	p3 izq		150		31.5	17	1	0	1	1
1998	7	J4	-	Bos/Bison	m1 der		151		26.5	23	1	0	1	0
1998	7	J4	-	Bos/Bison	m1 izq		152		26	23.5	1	0	1	1	Crown and root partially broken.
1998	7	J4	-	Bos/Bison	m1 der		153		35.5	17	1	0	0	0	Crown and root partially broken.
1998	7	J4	-	Bos/Bison	m1 der		154		22	21.5	1	0	1	1	Crown and root partially broken.
1998	7	J4	-	Bos/Bison	m1 der		155		22	19	1	0	1	1
1998	7	K4	-	Bos/Bison	P2 der		179		23.5	18	1	0	1	1
1998	7	K4	-	Bos/Bison	m		181		24	16.5	1	0	1	0	Only one lobe
1998	7	K4	-	Bos/Bison	p3 der		182		19	17	1	0	2	1	Broken root.
1998	7	K4	-	Bos/Bison	p3 der		184		31	23	1	0	1	1
1998	7	K4	-	Bos/Bison	m izq		192		29	25	1	0	1	1	Crown and root partially broken.
1998	7	K4	-	Bos/Bison	m izq		195		23.5	20	1	0	1	0	Crown and root partially broken.
1998	7	J4	-	Bos/Bison	p4+m1+m2 izq		315		18	18.5	1	0	1	1	Mandible.
1998	7	J4	-	Bos/Bison	M2 der		326		30	25	1	0	1	1
1998	7	J4	-	Bos/Bison	m3 der		327		30	22.5	1	0	1	0
1998	7	J4	-	Bos/Bison	M3 der		344	3	33	16	1	0	1	0	Broken root.
1998	7	J4	-	Bos/Bison	M2 izq		347	3	38	23.5	1	0	1	0	Broken root.
1999	8	K5	Talla 12	Bos/Bison	m3 der		12		18	17.5	1	0	0	0	Oclusal surface partially fragmented.
1998	8	K5	Talla 2	Bos/Bison	M2 izq		34		24	19	1	0	0	1	Broken root.
1998	8	K5	Talla 6	Bos/Bison	M der		35		28	21	1	0	1	1	Broken crown. Heavy wear .
1999	8	K5	Talla 0	Bos/Bison	m3 der		39		27.5	26	1	0	1	1	Broken root.
1998	8	K5	Talla 5	Bos/Bison	P4 der		40		23.5	21.5	1	0	1	1	-
1999	8	K5	Talla 0	Bos/Bison	m izq		45		Discarded						Absence disatal lobe.
1998	8	K5	Talla 4	Bos/Bison	M1 der		50	4	22.5	19.5	1	0	1	1
1998	8	K5	Talla 4	Bos/Bison	M1 izq		51		27	22	1	0	1	1
1998	8	K5	Talla 3	Bos/Bison	m3 der		52		25	22	1	0	1	1	Broken root.
1998	8	K4	-	Bos/Bison	m1 izq		57		24	22.5	1	0	1	1	Broken crown. Heavy wear .
1999	8	K5	Talla 9(3093)	Bos/Bison	P2 izq		87		27	24.5	1	0	0	1	-
1998	8	K5	-349	Bos/Bison	m2+m3 izq		226		27.5	20	1	0	1	0	Mandible.
1998	8	L5	Talla 0	Bos/Bison	m1 izq		291		23	25	1	0	1	1	Broken crown.
1999	8	K5	Talla 14	Bos/Bison	m3 der		364		24.5	21.5	1	0	1	0	Young adult.
Abbreviations: Mold = referece number given by CSH; MWS = mesowear score; NP = average number of pits; NS = average number of scratches; LP: large pits presence or absence; G: gouge presence or absence; SWS = scratch texture analysis; XS = cross scratches presence or absence.

## Sheet: Table S3
Table S3. Dental Cementum data
Tooth Reference	Level	Nº Lame	Taxa	Tooth	Alt	ThS	Orth	ROI			Direct Oservation		Photography Analysis		TB Thickness															%TB	%LB	%Dev	SOD
								Nº	X	Y	NºCB	LB	NºCB	LB	1	2	3	4	5	6	7	8	9	10	11	12	13	14	15
CL 1	4	ml3	C.elaphus	m2 R	Yes	3	Few	1	12.1	67.5	3 (+ TB) almost complete)	TB	OB + 3 (+TB)	TB	3478	4988	4790	1580												4419	1580	35.75	Middle Good Season
CL 249	4	mv3	C.elaphus	m2 L	Yes	3	Yes	1	24.5	78.5	12 (+TB)	TB	13	OB	2000	2306	1833	1639	1667	2306	2361	2333	1917	1889	1861	1861	1639			1998	1.639 / OB	OB	Bad Season
CL 262	4	ml1	C.elaphus	M1 R	Yes	3	Yes	2	22	82	5(+TB)	TB	5 (+TB)	TB	22303	17116	19191	17462	16425	5360										18499	5360	23.89	Beginning Good Season
CL 268	4	mv2	C.elaphus	m1 R	Yes	3	No	2	32.2	74	6 (+TB)	TB	7	OB	10998	9959	13278	12033	12.62	10788	10788									11613	10788	OB	Bad Season
CL 275	4	mv3	C.elaphus	m3 R	No			1	14	80.5		OB (perhaps beginning of TB)	3 (+TB)	TB	3917	3861	3111	1361												3630	1361	38.86	Middle Good Season
CL 112	6	dl1	Bos/Bison	m2 L	Yes	2	No	1	30	68.2	-	-	-	-																		-	No Data
CL 97	7	ML2	C.elaphus	m3 R	No	4	Few	1	27.5	80.5	5 (+TB)	TB	5 (+TB)	TB	17390	23071	24621	17217	15323	3616										19524	3616	10.39	Beginning Good Season
CL 158	7	ML1	C.elaphus	M2 R	No	4	Few	2	16	72	7 (+TB)	TB	9	OB	6887	8092	8092	7576	6543	6026	5854	4447	4132							6409	OB	OB	Bad Season
CL 197	7	None Valid	C.elaphus	M2 R	Yes	-	-	-	-	-	-	-	-	-																		-	No Data
CL 222	7	mv2	C.elaphus	m3 L	Yes			1	30.5	81.5	4 (+TB)	TB	4 (+TB)	TB	14869	21093	20574	20005	7780											19148	7780	52.24	Middle Good Season
CL 225	7	ml3	C.elaphus	m2 L	Yes			2	35.5	78	6 (+TB)	TB	6 (+TB)	TB	7445	8137	11600	9522	9176	6925	1731									8801	1731	19.67	Beginning Good Season
CL 146	7	None Valid	Bos/Bison	m2 L	Yes	-	-	-	-	-	-	-	-	-																		-	No Data
CL 327	7	None Valid	Bos/Bison	m3 R	Yes	-	-	-	-	-	-	-	-	-																		-	No Data
CL 2	8	ml1	C.elaphus	m3 R	Yes	3	No	1	21.2	70.8	3 or 5?	OB?	5	OB	7043	6935	5138	6366	5929											6282	OB	OB	Bad Season
CL 3	8	dv2	C.elaphus	m2 R	No	3	No	1	29	76	8	TB	8 (+TB)	TB	8000	7889	7778	8778	7000	8333	8667	8667	1556							8139	1556	14.19	Beggining Good Season
CL 302	8	ml2	C.elaphus	m2 R	Yes	2	Few	2	13.5	71	4	OB	4	OB	12292	12465	12812	12292												12465	OB	OB	Bad Season
CL 349	8	ml3	C.elaphus	M1 R	No	3	Yes	2	26	69			9 (+TB) (at least)	TB	8460	8115	5870	7424	8115	7942	8633	6733	7597	1554						7654	1554	28.82	Beginning Good Season
CL 360	8	mv1	C.elaphus	m1 L	No	2	Few	2	31	78.5	5 (+TB)	TB	5 (+TB)	TB	14330	13985	13812	13812	13639	10042										13916	10042	82.51	End Good Season
CL 50	8	dl3	Bos/Bison	M1 R	No		No	1	15	78	6 + TB	TB	5 (+TB)	TB	3581	3448	3757	3873	3053	1812										3542	1812	48.78	Middle Good Season
CL 51	8	dl4	Bos/Bison	M1 L	No	2	No	1	14.8	83.8	5 (+TB) (At least 4)	TB	5 (+TB)	TB	6593	6042	6042	8407	8353	2116										7087	2116	29.85	Beginning Good Season
CL 291	8	dv1	Bos/Bison	m1 L	Yes	4	No	2	11.5	79	3 (+TB)	TB	3 (+TB)	TB	2917	2972	3111	2611												3000	2611	92.84	End Good Season
Abbreviations: Alt.: thin section presentin some type of alteration; ThS: thin section thickness measured through the observable layers of dentinal tubules; Orth.: thin section presenting orthogonality; Nº: number of ROI (Region of Interest); X: x axis; Y: y axis; NºCB: number of observed cementum bands; LB: nature of the last band observed; %Dev: last band degree of developement; SOD: season of …

## Sheet: Table S4
Table S4. Measurements and Average degree of development of translucent bands (TB)
Lame	TB	Area	Mean	Min	Max	Angle	Length (µm)
CL 1 ml3	1	1550	166609	147938	181875	-104036	3478
	2	2238	199848	173194	224204	-108435	4988
	3	2238	144838	130000	153630	-109983	4790
	4	0.861	140447	128000	150667	-108435	1580
	Average						4419
Lame	TB	Area	Mean	Min	Max	Angle	Length (µm)
CL 2 ml1	1	1187	199007	161612	220160	142595	7043
	2	1187	178608	158566	193901	140906	6935
	3	0.883	161895	127037	205578	142765	5138
	4	1076	191745	155152	218558	140389	6366
	5	1021	186783	141333	222860	146310	5929
	Average						6282
Lame	TB	Area	Mean	Min	Max	Angle	Length (µm)
CL 3 dv2	1	0.656	134433	90442	173197	-52595	7431
	2	0.550	165081	106370	215901	-50599	6291
	3	0.633	178335	131386	217666	-45971	7244
	4	0.618	142934	89941	189509	-49475	7055
	5	0.701	140386	80792	173560	-50274	7973
	6	0.625	148365	117924	182629	-54382	7131
	7	0.693	165811	122333	192838	-53509	7871
	8	0.618	163427	114888	194954	-54951	7064
	9	0.098	183159	170333	189735	-52125	1030
	Average						7258
Lame	TB	Area	Mean	Min	Max	Angle	Length (µm)
CL50 dl3	1	2066	129194	108667	144268	0.000	4368
	2	2066	125229	120796	133971	15255	4456
	3	1894	123294	99333	138516	5711	4079
	4	1894	116936	88667	131104	11310	4212
	5	1894	104800	82750	124250	11310	4177
	6	1033	87912	60667	104617	0.000	2077
	Average						4258
Lame	TB	Area	Mean	Min	Max	Angle	Length (µm)
CL 51 dl4	1	4132	120182	94069	144422	-12804	9393
	2	3960	140331	99382	167949	-10305	9006
	3	3616	138269	98333	154833	-11889	8192
	4	4304	139857	105084	163778	-11768	9932
	5	4132	128880	102889	156598	-7765	9370
	6	1033	96032	81111	105044	-11310	2281
	Average						9179
Lame	TB	Area	Mean	Min	Max	Angle	Length (µm)
CL 97 ml1	1	0.746	118800	91333	138475	127569	8542
	2	0.987	154884	95000	178333	126870	11285
	3	0.904	211851	165667	239234	122619	10306
	4	0.799	181674	159410	206966	128830	9137
	5	0.731	157924	92333	184278	131634	8362
	6	0.090	76917	60000	82725	127875	0.990
	Average						9526
Lame	TB	Area	Mean	Min	Max	Angle	Length (µm)
CL 158 ml1	1	6887	108273	97667	114667	-36573	16017
	2	8092	107326	98673	124000	-40601	19128
	3	8092	134072	105667	158740	-38853	19182
	4	7576	142828	129667	152576	-44061	17900
	5	6543	105227	90593	115750	-45000	15257
	6	6026	92386	87926	97512	-43781	14083
	7	5854	136608	124000	145568	-45000	13692
	8	4477	116125	102481	133796	-46548	10570
	9	4132	105391	87444	118000	-45000	9389
	Average						15024.2
Lame	TB	Area	Mean	Min	Max	Angle	Length (µm)
CL 222 mv2	1	0.595	188277	154037	215284	-42917	6797
	2	0.708	148093	119863	185850	-43264	8106
	3	0.754	146920	118624	169588	-49899	8625
	4	0.738	132596	85000	172255	-42510	8440
	5	0.369	107193	75889	119681	-44170	4175
	Average						7992
Lame	TB	Area	Mean	Min	Max	Angle	Length (µm)
CL 225 ml3	1	0.377	122393	63000	163362	-124992	4238
	2	0.384	150767	123333	184932	-130972	4369
	3	0.490	110818	93833	123148	-122949	5586
	4	0.475	106189	95731	115636	-117801	5397
	5	0.490	113163	75667	126250	-118968	5556
	6	0.407	83296	56000	108689	-128157	4637
	7	0.083	62595	57833	67270	-126870	0.843
	Average						4964
Lame	TB	Area	Mean	Min	Max	Angle	Length (µm)
CL 249 mv2	1	0.475	146761	106262	176787	-39806	5424
	2	0.535	135491	112333	161355	-47891	6084
	3	0.512	139867	116000	151093	-53471	5833
	4	0.399	144528	130333	157456	-43452	4544
	5	0.535	139075	109633	157698	-51340	6092
	6	0.648	159104	138338	182093	-51234	7348
	7	0.625	160380	120089	191030	-50464	7091
	8	0.588	131622	109283	151333	-58782	6699
	9	0.550	141292	132944	149389	-48366	6272
	10	0.512	149190	122716	167505	-53471	5833
	11	0.543	162427	137268	193689	-54744	6166
	12	0.603	129562	112794	143304	-55305	6863
	13	0.490	113980	81289	144333	-48814	5537
	Average						6137
Lame	TB	Area	Mean	Min	Max	Angle	Length (µm)
CL 262 ml1	1	1025	131372	95285	154914	-69146	11704
	2	0.904	163067	121017	188349	-67306	10350
	3	0.904	161344	132276	188174	-65158	10331
	4	0.829	155801	129232	168667	-63905	9473
	5	0.761	109706	50667	137202	-67557	8641
	6	0.219	92764	64667	104102	-52306	2413
	Average						10100
Lame	TB	Area	Mean	Min	Max	Angle	Length (µm)
CL 268 mv2	1	0.938	56242	41466	72692	180000	5537
	2	0.855	51649	30222	69333	180000	4983
	3	1049	71540	43374	107103	176906	6107
	4	0.993	114476	66556	143947	170272	5844
	5	0.938	102971	72378	123844	174806	5444
	6	0.966	102508	63037	150963	180000	5648
	7	0.855	88704	44667	112289	176186	4994
	Average						5594
Lame	TB	Area	Mean	Min	Max	Angle	Length (µm)
CL 275 mv3	1	0.258	145850	118053	164330	134403	5893
	2	0.247	123553	77383	152807	135623	5648
	3	0.203	105616	71473	137976	129327	4646
	4	0.092	101841	84123	123231	118142	2097
	Average						5396
Lame	TB	Area	Mean	Min	Max	Angle	Length (µm)
CL 291 dv1	1	0.776	94189	58336	117156	139764	8869
	2	0.942	135717	105333	152542	142853	10781
	3	0.859	154907	137460	179128	140389	9803
	4	0.799	132823	119960	143253	143130	9115
	Average						9818
Lame	TB	Area	Mean	Min	Max	Angle	Length (µm)
CL 302 ml2	1	0.595	141099	115513	161738	-124509	6742
	2	0.550	161931	138333	170951	-123690	6260
	3	0.588	135076	115390	153810	-111251	6706
	4	0.550	140127	93667	166229	-114444	6293
	Average						6500
Lame	TB	Area	Mean	Min	Max	Angle	Length (µm)
CL 327 mv1	No Data
	Average
Lame	TB	Area	Mean	Min	Max	Angle	Length (µm)
CL 349 ml3	1	0.407	130235	124154	137002	86760	4635
	2	0.377	147708	124556	159003	77093	4268
	3	0.271	133794	119657	146078	85101	3018
	4	0.324	138031	127000	146786	81870	3618
	5	0.369	122104	108167	135611	91193	4168
	6	0.377	125657	105778	135974	90000	4282
	7	0.362	110390	71686	128656	96203	4077
	8	0.362	98067	81728	111324	90000	4051
	9	0.354	119965	105688	131174	96203	4017
	10	0.105	86284	59444	98934	90000	1157
	Average						4015
Lame	TB	Area	Mean	Min	Max	Angle	Length (µm)
CL 360 mv1	1	0.640	100499	66236	127706	28393	7302
	2	0.520	115098	101408	128916	28811	5944
	3	0.550	108720	100019	117715	24444	6293
	4	0.535	115768	73264	139233	27300	6057
	5	0.543	120065	101493	132419	32347	6165
	6	0.460	106013	83667	124187	26565	5241
	Average						6352
